# Supplementary material for: An Ultrasensitive Biosensor for Detection of Femtogram Levels of the Cancer Antigen AGR2 Using Monoclonal Antibody Modified Screen-Printed Gold Electrodes
Source: Biosensors (Basel). 2021 Jun 7;11(6):184. doi: 10.3390/bios11060184 (PMC8230265; doi:10.3390/bios11060184)
Supplement: Supplementary file 1 [file biosensors-11-00184-s001.zip]

Archive with 1 entries (1 files):
- biosensors-1194575-supplementary.pdf
